# Supplementary material for: Coral Reef Water Microbial Communities of Jardines de la Reina, Cuba
Source: Microorganisms. 2024 Sep 3;12(9):1822. doi: 10.3390/microorganisms12091822 (PMC11433942; doi:10.3390/microorganisms12091822)
Supplement: Supplementary file 1 [file microorganisms-12-01822-s001.zip]

Archive with 1 entries (1 files):
- microorganisms-3165442-supplementary.pdf
